# Supplementary material for: Identification of novel mutation in cathepsin C gene causing Papillon-Lefèvre Syndrome in Mexican patients
Source: BMC Med Genet. 2013 Jan 11;14:7. doi: 10.1186/1471-2350-14-7 (PMC3563609; doi:10.1186/1471-2350-14-7)
Supplement: Additional file 1: Table S4 — Complete HLA list. Allele frequencies (af) of HLA class I and II molecules, in studied subjects from Sinaloa, México. [file 1471-2350-14-7-S1.xls]

## Sheet: Hoja1
Table 4. Allele frequencies (af) of HLA class I and II molecules, in studied subjects from Sinaloa, México.
Alleles	Patients		Relatives		Controls
	(N=18)		(N=30)		(N=82)
HLA-A		af		af		af
A*02	3	0.166667	4	0.133333	24	0.292683
A*24	6	0.333333	8	0.266667	12	0.146341
A*31	2	0.111111	5	0.166667	8	0.097561
A*01	0	0	1	0.0333333	6	0.0731707
A*23	0	0	0	0	5	0.0609756
A*29	0	0	0	0	5	0.0609756
A*30	0	0	1	0.0333333	5	0.0609756
A*68	0	0	1	0.0333333	5	0.0609756
A*11	0	0	1	0.0333333	3	0.0365854
A*26	0	0	3	0.1	3	0.0365854
A*03	2	0.111111	2	0.0666667	2	0.0243902
A*25	0	0	0	0	1	0.0121951
A*32	2	0.111111	2	0.0666667	1	0.0121951
A*33	3	0.166667	2	0.0666667	1	0.0121951
A*-	0	0	0	0	1	0.0121951
HLA-B
B*35	6	0.333333	9	0.3	17	0.207317
B*44	2	0.111111	2	0.0666667	9	0.109756
B*61	0	0	1	0.0333333	7	0.0853659
B*62	0	0	1	0.0333333	6	0.0731707
B*51	1	0.0555556	2	0.0666667	4	0.0487805
B*52	0	0	0	0	4	0.0487805
B*39	1	0.0555556	3	0.1	3	0.0365854
B*60	1	0.0555556	2	0.0666667	3	0.0365854
B*07	1	0.0555556	1	0.0333333	3	0.0365854
B*13	0	0	0	0	2	0.0243902
B*18	0	0	1	0.0333333	2	0.0243902
B*27	1	0.0555556	3	0.1	2	0.0243902
B*45	1	0.0555556	1	0.0333333	2	0.0243902
B*56	0	0	0	0	2	0.0243902
B*65	3	0.166667	2	0.0666667	2	0.0243902
B*15	0	0	0	0	2	0.0243902
B*22	0	0	0	0	2	0.0243902
B*12	0	0	0	0	1	0.0121951
B*38	0	0	0	0	1	0.0121951
B*40	0	0	0	0	1	0.0121951
B*48	1	0.0555556	0	0	1	0.0121951
B*49	0	0	0	0	1	0.0121951
B*54	0	0	0	0	1	0.0121951
B*55	0	0	0	0	1	0.0121951
B*58	0	0	0	0	1	0.0121951
B*78	0	0	0	0	1	0.0121951
B*56	0	0	0	0	1	0.0121951
B*37	0	0	1	0.0333333	0	0
B*57	0	0	1	0.0333333	0	0
HLA-DRB1
DRB1*04	4	0.222222	9	0.3	20	0.243902
DRB1*08	0	0	1	0.0333333	13	0.158537
DRB1*01	3	0.166667	6	0.2	13	0.158537
DRB1*07	1	0.0555556	2	0.0666667	8	0.097561
DRB1*11	6	0.333333	6	0.2	6	0.0731707
DRB1*14	1	0.0555556	1	0.0333333	6	0.0731707
DRB1*13	0	0	0	0	5	0.0609756
DRB1*16	0	0	0	0	4	0.0487805
DRB1*15	3	0.166667	4	0.133333	3	0.0365854
DRB1*10	0	0	1	0.0333333	1	0.0121951
DRB1*12	0	0	0	0	1	0.0121951
DRB1*17	0	0	0	0	1	0.0121951
DRB1*-	0	0	0	0	1	0.0121951
HLA-DQB1
DQB1*0301	7	0.388889	9	0.3	20	0.243902
DQB1*0302	4	0.222222	9	0.3	14	0.170732
DQB1*0201	1	0.0555556	5	0.166667	14	0.170732
DQB1*0401	0	0	1	0.0333333	13	0.158537
DQB1*0501	4	0.222222	4	0.133333	9	0.109756
DQB1*0601	2	0.111111	2	0.0666667	8	0.097561
DQB1*-	0	0	0	0	4	0.0487805
